# Supplementary material for: The mark of captivity: plastic responses in the ankle bone of a wild ungulate (Sus scrofa)
Source: R Soc Open Sci. 2020 Mar 4;7(3):192039. doi: 10.1098/rsos.192039 (PMC7137979; doi:10.1098/rsos.192039)
Supplement: Table S1 [file rsos192039supp1.xls]

## Sheet: Feuille1
Table S1. Details for grouping factors (GP1, GP2), bodymass (kg), age (months), sex, muscle PCSA, calcaneus centroid size (C.Size) and available ranging area (m²) available for the studied specimens
ID	GP1	GP2	Mass (kg)	Age (month)	Sex	PCSA.Gastro.Lat (cm²)	PCSA.Gastro.Med (cm²)	PCSA.Soleus (cm²)	C.Size	Available.Area (m²)
PRA-172	Control	Wild boar	23	23	F	NA	NA	NA	681.685703432093	100000
PRA-175	Control	Wild boar	53	20	M	5.24109014675052	4.95283018867925	1.94070080862534	817.666025174236	100000
PRA-185	Control	Wild boar	52	20	M	4.68923418423973	5.59531554977228	2.94117647058824	813.856543261603	100000
PRA-187	Control	Wild boar	110	84	F	7.08697653014266	7.95512493625701	3.77358490566038	905.28209196532	100000
PRA-188	Control	Wild boar	60	96	F	NA	NA	NA	809.320067854789	100000
H279	Stall	Wild boar	92.5	25	F	5.71587125416204	6.49278579356271	4.46871896722939	797.525355558987	50
H285	Stall	Wild boar	72	25	M	NA	NA	NA	858.096033214266	50
H288	Stall	Wild boar	89	25	M	7.34856007944389	8.03234501347709	4.2573778422835	911.590617232135	50
H286_H291	Stall	Wild boar	73	25	M	7.97169811320755	7.80922431865828	2.97914597815293	857.409543544501	50
H315	Stall	Wild boar	89	25	F	4.92662473794549	8.93081761006289	4.55049944506104	815.648443429481	50
H316	Stall	Wild boar	53.5	25	F	3.82323733862959	5.53459119496855	2.88915094339623	767.423502786301	50
H318	Stall	Wild boar	61.5	25	F	6.88424273329934	7.15679895901106	2.09077001529832	781.600391330624	50
H319	Stall	Wild boar	111	25	F	NA	NA	NA	843.43293138985	50
H320	Stall	Wild boar	91	25	F	5.60796645702306	8.07783018867925	4.14046121593291	773.365522304813	50
H330	Stall	Wild boar	77.5	25	M	7.80214176440592	7.2142064372919	3.19706498951782	897.282051850573	50
H334	Stall	Wild boar	96	25	M	9.88083416087388	9.69601677148847	2.87735849056604	926.364725950945	50
H335	Stall	Wild boar	84	25	M	5.61320754716981	8.37264150943396	4.35413642960813	885.463400701432	50
H282	Pen	Wild boar	84	25	M	5.66037735849057	7.49167591564928	4.61767626613704	897.02036456337	3000
H283	Pen	Wild boar	66.5	25	F	5.92243186582809	5.77830188679245	2.89308176100629	783.216868175077	3000
H289	Pen	Wild boar	90	25	M	5.92243186582809	8.21309655937847	4.644412191582	862.832866598372	3000
H333_H292	Pen	Wild boar	91.5	25	M	9.39108061749571	9.64360587002096	3.12810327706058	868.006300178078	3000
H287_H293	Pen	Wild boar	67	25	M	6.19946091644205	7.12788259958071	4.32852386237514	809.397385463298	3000
H312	Pen	Wild boar	57.5	25	F	6.81341719077568	6.96161353285621	2.59433962264151	773.518420233302	3000
H313	Pen	Wild boar	65.5	25	F	5.5256064690027	4.80682839173405	2.49722530521643	758.22202890719	3000
H314	Pen	Wild boar	77	25	F	3.39622641509434	8.04661487236404	1.2909632571996	819.410051285105	3000
H317	Pen	Wild boar	71.5	25	F	5.70754716981132	6.00343053173242	4.16061925495888	794.756490820523	3000
H321	Pen	Wild boar	67	25	F	6.85203574975174	7.10691823899371	1.9364448857994	775.245634036753	3000
H331	Pen	Wild boar	90.5	25	M	7.14995034756703	8.57632933104631	4.63611859838275	854.134215530968	3000
H332	Pen	Wild boar	86.5	25	M	8.95222802087515	8.05031446540881	3.55795148247978	872.33598247299	3000
BDB-826.9-2001.106	Free ranging	Wild boar	141	168	M	NA	NA	NA	1003.40112573879	10000
BDB-826.9-2001.111	Free ranging	Wild boar	137	216	M	NA	NA	NA	938.72752652415	10000
BDB-826.9-2001.60	Free ranging	Wild boar	120	162	F	NA	NA	NA	984.290767754356	10000
BDB-826.9-2001.95	Free ranging	Wild boar	50	14.4	F	NA	NA	NA	774.773440223467	10000
BDB-826.9-2001.97	Free ranging	Wild boar	85	33.6	M	NA	NA	NA	887.724842991741	10000
DAR-826.9-2001.105	Free ranging	Wild boar	92	18	M	NA	NA	NA	962.940232976435	2250000
DAR-826.9-2001.33	Free ranging	Wild boar	128	60	F	NA	NA	NA	914.080434567044	2250000
SJA-826.9-2001.14	Free ranging	Wild boar	60	24	F	NA	NA	NA	834.844366146574	10000000
SJA-826.9-2001.15	Free ranging	Wild boar	75	54	F	NA	NA	NA	885.754080378808	10000000
SJA-826.9-2001.28	Free ranging	Wild boar	70	20.4	M	NA	NA	NA	858.770484991629	10000000
SJA-826.9-2001.32	Free ranging	Wild boar	96	33.6	M	NA	NA	NA	868.137369089935	10000000
SJA-826.9-2001.44	Free ranging	Wild boar	60	18	M	NA	NA	NA	840.781320045584	10000000
SJA-826.9-2001.53	Free ranging	Wild boar	83.2	28.8	M	NA	NA	NA	848.031071326749	10000000
CO-2013-1264-G	Free ranging	Wild boar	60.8	12	F	NA	NA	NA	803.000951067449	150000000
CO-2013-1265-G	Free ranging	Wild boar	120	21	M	NA	NA	NA	969.079081323572	150000000
CO-2013-1270-D	Free ranging	Wild boar	86	17	M	NA	NA	NA	910.091466131818	150000000
CO-2013-1285-G	Free ranging	Wild boar	61.2	17.5	F	NA	NA	NA	749.091919040815	150000000
CH-383-D	Free ranging	Wild boar	78.976	17.5	M	NA	NA	NA	750.199493726821	54400000
CH-418-D	Free ranging	Wild boar	35.328	17	M	2.60247234873129	4.00943396226415	1.54986522911051	697.774671235194	54400000
CH-429-D	Free ranging	Wild boar	54.912	20	F	NA	NA	NA	730.46413997866	54400000
CH-508-D	Free ranging	Wild boar	31.744	18	F	NA	NA	NA	714.133887534015	54400000
CH-515-D	Free ranging	Wild boar	68.48	18.5	F	NA	NA	NA	770.300199750966	54400000
CH-660-D	Free ranging	Wild boar	49.792	19	F	NA	4.75192173305381	2.43457090687766	737.759343323334	54400000
S erp wld 262	MHK Stall	Wild boar	NA	185	M	NA	NA	NA	1013.24498372024	50
S erp wld 268	MHK Stall	Wild boar	NA	118	M	NA	NA	NA	1009.18658837645	50
S bay lds 1	MHK Stall	Traditional pig	NA	13	F	NA	NA	NA	988.491062267287	50
S bay lds 2	MHK Stall	Traditional pig	NA	33	F	NA	NA	NA	958.369035025498	50
S bay lds 3	MHK Stall	Traditional pig	NA	33	M	NA	NA	NA	1034.80079804978	50
S bay lds 4	MHK Stall	Traditional pig	NA	33	M	NA	NA	NA	1121.9257493846	50
S bay lds 6	MHK Stall	Traditional pig	NA	18	F	NA	NA	NA	780.194344725674	50
S hv br 5	MHK Stall	Traditional pig	NA	23	M (castrated)	NA	NA	NA	1002.13489278359	50
S hv br 6	MHK Stall	Traditional pig	NA	22	F	NA	NA	NA	859.896986552679	50
S hv br 9	MHK Stall	Traditional pig	NA	51	F	NA	NA	NA	910.89045026456	50
S lcn 1	MHK Stall	Traditional pig	NA	24	M	NA	NA	NA	1112.52648354486	50
S tmw 9	MHK Stall	Traditional pig	NA	112	F	NA	NA	NA	956.739508447872	50
S tmw 10	MHK Stall	Traditional pig	NA	36	F	NA	NA	NA	1049.26048634739	50
DOM-COR-14396	Free ranging	Traditional pig	NA	13	NA	NA	NA	NA	855.813424069959	2000000
DOM-COR-14397	Free ranging	Traditional pig	NA	13	NA	NA	NA	NA	890.289411916067	2000000
DOM-COR-14398	Free ranging	Traditional pig	NA	13	NA	NA	NA	NA	894.863132470503	2000000
DOM-COR-14399	Free ranging	Traditional pig	NA	13	NA	NA	NA	NA	887.261867537904	2000000
DOM-COR-14400	Free ranging	Traditional pig	NA	13	NA	NA	NA	NA	955.121203150135	2000000
S bks 6	MHK Stall	Improved pig	NA	33	M (castrated)	NA	NA	NA	857.765887441064	50
S bks 9	MHK Stall	Improved pig	NA	32	F	NA	NA	NA	847.661412423178	50
S bks 10	MHK Stall	Improved pig	NA	49	F	NA	NA	NA	859.989143709163	50
S bks 71	MHK Stall	Improved pig	NA	61	M	NA	NA	NA	931.241745770616	50
S dt eds 41	MHK Stall	Improved pig	NA	14.7	F	NA	NA	NA	1089.39751855554	50
S dt eds 100	MHK Stall	Improved pig	NA	87	M	NA	NA	NA	1151.5080175743	50
S vd lds 33	MHK Stall	Improved pig	NA	43	F	NA	NA	NA	1011.24502740644	50
S vd lds 82	MHK Stall	Improved pig	NA	42	M	NA	NA	NA	1069.32889158806	50
