# Supplementary material for: The mark of captivity: plastic responses in the ankle bone of a wild ungulate (Sus scrofa)
Source: R Soc Open Sci. 2020 Mar 4;7(3):192039. doi: 10.1098/rsos.192039 (PMC7137979; doi:10.1098/rsos.192039)
Supplement: Table S2 [file rsos192039supp2.zip]

Archive with 1 entries (1 files):
- rsos192039supp2.ods
