# Supplementary material for: The mark of captivity: plastic responses in the ankle bone of a wild ungulate (Sus scrofa)
Source: R Soc Open Sci. 2020 Mar 4;7(3):192039. doi: 10.1098/rsos.192039 (PMC7137979; doi:10.1098/rsos.192039)
Supplement: Table S2 [file rsos192039supp2.zip › rsos192039supp2.ods]

## Sheet: Feuille1
Table S2. Summary of the factorial MANOVA with permutation test (999 iterations) testing for calcaneus
shape difference among wild caught wild boars, traditionnal pig breeds and improved pig breeds taking into account their sex.
	Df	SS	MS	Rsq	F	Z	Pr(>F)
genotype	1	38042	38042	0.191436	17.0393	7.2914	0.001	**
sex	1	3827	3827	0.019256	1.7140	2.5133	0.012	*
genotype:sex	1	2819	2819	0.014185	1.2626	1.5090	0.071	.
Residuals	69	154048	2233
Total	72	198717
